# Supplementary material for: Supporting Fisheries Management by Means of Complex Models: Can We Point out Isles of Robustness in a Sea of Uncertainty?
Source: PLoS One. 2013 Oct 30;8(10):e77566. doi: 10.1371/journal.pone.0077566 (PMC3813694; doi:10.1371/journal.pone.0077566)
Supplement: Supporting Information S2 — Building conditional trees for sole in 7D. (TEX) [file pone.0077566.s002.tex]

% Template for PLoS
% Version 1.0 January 2009
%
% To compile to pdf, run:
% latex plos.template
% bibtex plos.template
% latex plos.template
% latex plos.template
% dvipdf plos.template

\documentclass[10pt]{article}

% amsmath package, useful for mathematical formulas
\usepackage{amsmath}
% amssymb package, useful for mathematical symbols
\usepackage{amssymb}

% graphicx package, useful for including eps and pdf graphics
% include graphics with the command \includegraphics
\usepackage{graphicx}
%\usepackage{float}

% characters
\usepackage[latin1]{inputenc}
\usepackage[T1]{fontenc}

% cite package, to clean up citations in the main text. Do not remove.
\usepackage{cite}

\usepackage{color} 

% Use doublespacing - comment out for single spacing
\usepackage{setspace} 
\doublespacing

% Tables
\usepackage{multirow}
\usepackage{slashbox}
\usepackage{array}
\usepackage{colortbl}

% Appendix
\usepackage{appendix}

% Line numbering
\usepackage[left]{lineno}

% Text layout
\topmargin 0.0cm
\oddsidemargin 0.5cm
\evensidemargin 0.5cm
\textwidth 16cm 
\textheight 21cm

% Bold the 'Figure #' in the caption and separate it with a period
% Captions will be left justified
\usepackage[labelfont=bf,labelsep=period,justification=raggedright]{caption}

% Use the PLoS provided bibtex style
\bibliographystyle{plos2009}

% Remove brackets from numbering in List of References
\makeatletter
\renewcommand{\@biblabel}[1]{\quad#1.}
\makeatother


% Leave date blank
\date{}

\pagestyle{myheadings}
%% ** EDIT HERE **

\renewcommand{\tablename}{Table B}
\renewcommand{\refname}{References S2}

%% ** EDIT HERE **
%% PLEASE INCLUDE ALL MACROS BELOW
\usepackage{lscape}

%% END MACROS SECTION

\begin{document}

\newcounter{S}[section]

\section*{S2: Building conditional trees for sole in 7D}

Trees built on management measures for spawning biomass of sole in area 7D are very stable. Indeed, over the 500 trees built, 434 trees share the same type. This is linked with a small mean distance between trees (0.24) and a standard deviation of 0.38. The high standard deviation comes from the fact that 20 other tree types can be identified in addition to the most common tree type. There are few of these trees, but as two trees with different structures are attributed a distance of 1 (the maximum distance between trees) these trees act as outliers that increase variance, while mean remains low.

The most common tree type identified has 5 inner nodes and 6 terminal nodes, with no robust leaf. The first split (corresponding to node 1) is performed on the target fishing mortality of the harvest control rule. Another split is performed on this target F, two splits are performed on the value of trigger biomass and the last split is performed on transition duration (Table B \ref{most_common_tree_1}). No terminal leaf of this tree is robust. This tree structure is similar to that of the tree built from the entire dataset. There is variability in the value selected at each node to perform the split. For some nodes different values are selected almost the same number of times to perform the split. However, these values remain rather close one to another, which leads to moderate variations around a mean splitting value. Splitting values for the main tree built on the entire training dataset are summarized in Table B \ref{main_tree}. All split values in the main tree correspond to those identified as most common except for node 5 where the most common splitting value is 0.82.

\begin{table}[!ht]
\caption{
\bf{Summary of inner nodes characteristics for the most common tree type for sole in 7D.}}
\begin{tabular}{|c|c|c|c|}
\hline
\textbf{Node} & \textbf{Parameter} & \textbf{Mean split value} & \textbf{Standard deviation} \\
\hline
1 & FmsyFpaS7D & 0.633 & 0.062 \\
2 & FmsyFpaS7D & 0.234 & 0.030 \\
4 & MsyBtS7D & 0.598 & 0.011 \\
5 & TransS7D & 0.764 & 0.060 \\
9 & MsyBtS7D & 0.571 & 0.023 \\
\hline
\end{tabular}
\begin{flushleft}
The domain of variation of each parameter is normalised between 0 and 1; 0.5 corresponding to the reference value, 0 to the reference value minus the chosen width of the explored window and 1 to the reference value plus the width of the explored window.
\end{flushleft}
\label{most_common_tree_1}
\end{table}

\begin{table}[!ht]
\caption{
\bf{Summary of inner nodes characteristics for the base main tree for sole in 7D.}}
\begin{tabular}{|c|c|c|}
\hline
\textbf{Node} & \textbf{Parameter} & \textbf{Split value} \\
\hline
1 & FmsyFpaS7D & 0.584 \\
2 & FmsyFpaS7D & 0.241 \\
4 & MsyBtS7D & 0.605 \\
5 & TransS7D & 0.750 \\
9 & MsyBtS7D & 0.568 \\
\hline
\end{tabular}
\begin{flushleft}
\end{flushleft}
\label{main_tree}
\end{table}

This main tree seems to be stable enough and a good starting point to grow subtrees so as to look for robust nodes.
Subtrees grown from leaves of the main tree are in general more unstable than the main tree itself, probably because the number of model simulations available to build them is much smaller (equal the weight of the terminal leaf they correspond to). The number of different tree types for a given leaf is high and sometimes two or three different types have a rather similar number of occurences.  This is the reason why mean distance between subtrees is generally high (Table B \ref{subtrees_distance}). 

\begin{table}[!ht]
\caption{
\bf{Differences between subtrees for each leaf of the main tree.}}
\small
\begin{tabular}{|c|c|c|c|}
\hline
\textbf{Leaf} & \textbf{Number of different tree types} & \textbf{Mean distance between subtrees} & \textbf{Standard deviation} \\
\hline
3 & 85 & 0.793 & 0.371 \\
6 & 40 & 0.636 & 0.454 \\
7 & 22 & 0.660 & 0.440 \\
8 & 10 & 0.412 & 0.485 \\
10 & 9 & 0.198 & 0.392 \\
11 & 18 & 0.812 & 0.382 \\
\hline
\end{tabular}
\normalsize
\begin{flushleft}
\end{flushleft}
\label{subtrees_distance}
\end{table}

Every version of the subtree of a given leaf has an interesting characteristic: one terminal node among the N terminal nodes of the subtree has a much higher weight than any other node and is robust. As this node has a high weight, the information it provides can be considered as rather reliable. Besides, even if tree structure changes from subtree to subtree, the branch of the subtree leading to that particular node appears to be more stable than the subtree as a whole. So split values corresponding to that particular branch of the subtrees can be extracted and provide interesting information about conditions on states of Nature that allow reaching management goals, for various management measures.

When building a subtree from all training data belonging to a given leaf, this subtree does not always correspond to the most common subtree identified from the set of 500 subtrees built for that leaf. Besides, for some leaves, one single tree type does not clearly dominate in terms of number of occurences but instead a few tree types dominate. As many different tree types are available for a given leaf, we chose to focus only on tree types occuring in more than 10\% of the total number of subtrees grown for a given leaf.

It is interesting to note that different branches often correspond to different combinations of split values for the same parameters. Branches can also be identical from one subtree type to another. In this case, the branch is only given once, even if it appears in various subtree types.


%\section*{References}
% The bibtex filename
%\bibliography{BiblioThese}

\end{document}
