# Supplementary material for: Supporting Fisheries Management by Means of Complex Models: Can We Point out Isles of Robustness in a Sea of Uncertainty?
Source: PLoS One. 2013 Oct 30;8(10):e77566. doi: 10.1371/journal.pone.0077566 (PMC3813694; doi:10.1371/journal.pone.0077566)
Supplement: Supporting Information S3 — Building conditional trees for plaice in 7D. (TEX) [file pone.0077566.s003.tex]

% Template for PLoS
% Version 1.0 January 2009
%
% To compile to pdf, run:
% latex plos.template
% bibtex plos.template
% latex plos.template
% latex plos.template
% dvipdf plos.template

\documentclass[10pt]{article}

% amsmath package, useful for mathematical formulas
\usepackage{amsmath}
% amssymb package, useful for mathematical symbols
\usepackage{amssymb}

% graphicx package, useful for including eps and pdf graphics
% include graphics with the command \includegraphics
\usepackage{graphicx}
%\usepackage{float}

% characters
\usepackage[latin1]{inputenc}
\usepackage[T1]{fontenc}

% cite package, to clean up citations in the main text. Do not remove.
\usepackage{cite}

\usepackage{color} 

% Use doublespacing - comment out for single spacing
\usepackage{setspace} 
\doublespacing

% Tables
\usepackage{multirow}
\usepackage{slashbox}
\usepackage{array}
\usepackage{colortbl}

% Appendix
\usepackage{appendix}

% Line numbering
\usepackage[left]{lineno}

% Text layout
\topmargin 0.0cm
\oddsidemargin 0.5cm
\evensidemargin 0.5cm
\textwidth 16cm 
\textheight 21cm

% Bold the 'Figure #' in the caption and separate it with a period
% Captions will be left justified
\usepackage[labelfont=bf,labelsep=period,justification=raggedright]{caption}

% Use the PLoS provided bibtex style
\bibliographystyle{plos2009}

% Remove brackets from numbering in List of References
\makeatletter
\renewcommand{\@biblabel}[1]{\quad#1.}
\makeatother


% Leave date blank
\date{}

\pagestyle{myheadings}
%% ** EDIT HERE **

\renewcommand{\tablename}{Table C}
\renewcommand{\refname}{References S3}

%% ** EDIT HERE **
%% PLEASE INCLUDE ALL MACROS BELOW
\usepackage{lscape}

%% END MACROS SECTION

\begin{document}

\newcounter{S}[section]

\section*{S3: Building conditional trees for plaice in 7D}

Tree instability is higher for plaice in area 7D. When simulating 500 trees based on management parameters, 36 different tree types can be identified and the most common type corresponds to only 157 trees. This higher instability is shown by the higher distance between trees (0.83) and standard deviation (0.35). The most common tree structure is shown in Table C \ref{Most_common_tree_P7D}. This tree has no robust leaves.

\begin{table}[!ht]
\caption{
\bf{Summary of inner nodes characteristics for the most common tree type for plaice in 7D.}}
\begin{tabular}{|c|c|c|c|}
\hline
\textbf{Node} & \textbf{Parameter} & \textbf{Mean split value} & \textbf{Standard deviation} \\
\hline
1 &	FmsyFpaP7D & 0.51 & 0.01 \\
2 &	TransP7D & 0.52 & 0.0001 \\
3 &	PropSurvP7D & 0.44 & 0.2 \\
6 &	PropSurvP7D & 0.44 & 0.01 \\
9 & PropSurvP7D & 0.25 & 0.003 \\
11 & FmsyFpaP7D & 0.82 & 0.03 \\
\hline
\end{tabular}
\begin{flushleft}
The domain of variation of each parameter is normalised between 0 and 1; 0.5 corresponding to the reference value, 0 to the reference value minus the chosen width of the explored window and 1 to the reference value plus the width of the explored window.
\end{flushleft}
\label{Most_common_tree_P7D}
\end{table}

The main tree obtained from the entire training dataset is of the tree type identified as most common. Split values are close to the mean split values of the most common tree type, except for inner node 3 (where two very different splitting values coexist) where the split value is much higher than the mean value (Table C \ref{main_tree_P7D}). This main tree was nonetheless selected to build subtrees.

\begin{table}[!ht]
\caption{
\bf{Summary of inner nodes characteristics for the base main tree for plaice in 7D.}}
\begin{tabular}{|c|c|c|}
\hline
\textbf{Node} & \textbf{Parameter} & \textbf{Split value} \\
\hline
1 &	FmsyFpaP7D & 0.501 \\
2 &	TransP7D & 0.520 \\
3 &	PropSurvP7D & 0.759 \\
6 &	PropSurvP7D & 0.445 \\
9 & PropSurvP7D & 0.251 \\
11 & FmsyFpaP7D & 0.860 \\
\hline
\end{tabular}
\begin{flushleft}
\end{flushleft}
\label{main_tree_P7D}
\end{table}

Instability also is higher for subtrees built for plaice in 7D, with a very high number of different tree types and a high distance between trees (Table C \ref{subtree_types_P7D}).

\begin{table}[!ht]
\caption{
\bf{Differences between subtrees for each leaf of the main tree for plaice in 7D.}}
\small
\begin{tabular}{|c|c|c|c|}
\hline
\textbf{Leaf} & \textbf{Number of different tree types} & \textbf{Mean distance between subtrees} & \textbf{Standard deviation} \\
\hline
4 & 195 & 0.951 & 0.199 \\
5 & 258 & 0.947 & 0.208 \\
7 & 103 & 0.749 & 0.409 \\
8 & 153 & 0.787 & 0.373 \\
10 & 290 & 0.987 & 0.107 \\
12 & 180 & 0.931 & 0.241 \\
13 & 211 & 0.969 & 0.166 \\
\hline
\end{tabular}
\normalsize
\begin{flushleft}
\end{flushleft}
\label{subtree_types_P7D}
\end{table}

For each leaf, the number of tree types is so high that sometimes no tree type occurs in more than 10\% of cases. Therefore, for plaice in 7D, we chose to study the 3 most common tree types for each leaf regardless of their number of occurrences among the 500 simulated trees. Similarly to what we did for sole in 7D, we focus on various versions of the branch leading to the node with highest weight. In this case, however, this node is sometimes not identified as robust, depending on the criterion used to define robustness (but it still contains an extremely high proportion of successes).

%\section*{References}
% The bibtex filename
%\bibliography{BiblioThese}

\end{document}
